# Supplementary material for: Hamstring Strain Injury Risk in Soccer: An Exploratory, Hypothesis-Generating Prediction Model
Source: Muscles. 2025 Nov 4;4(4):50. doi: 10.3390/muscles4040050 (PMC12641714; doi:10.3390/muscles4040050)
Supplement: Supplementary file 1 [file muscles-04-00050-s001.zip]

Archive with 1 entries (1 files):
- muscles-3908730-supplementary.pdf
